# Supplementary material for: Assessing the implementation fidelity, feasibility, and sustainability of community-based house improvement for malaria control in southern Malawi: a mixed-methods study
Source: BMC Public Health. 2024 Apr 2;24:951. doi: 10.1186/s12889-024-18401-4 (PMC10988826; doi:10.1186/s12889-024-18401-4)
Supplement: Supplementary file 4 — Supplementary Material 4 [file 12889_2024_18401_MOESM4_ESM.xlsx]

## Sheet: hi quality variables after clea
Supplementary File 4: HI Quality Questionnaire
Table S4: Table showing variable name, variable type and corresponding question asked concerning the variable
Variable name	Type	Description
LocID	factor	Location ID
round	integer	Round of data collection (12 rounds were conducted during the trial; numbered as 6 to 17)
CollectionDate	Date (Year-Month-Day)	Date when data were collected
eaves.closed.4sides	factor	Have all eaves been closed on all four sides?
eave.gaps.over10.cat	factor	How many openings of >10 cm diameter are remaining in the eaves? Categorized as "more than 20" or "less than or equal to 20". If less than 20, exact counts given in eave.gaps.over10.exact
eave.gaps.over10.exact	integer	If eave.gaps.over10.cat less than 20, exact counts given in win.scr.per.exact
eave.gaps.5to10.cat	factor	How many openings of 5-10 cm diameter are remaining in the eaves? Categorized as "more than 20" or "less than or equal to 20". If less than 20, exact counts given in eave.gaps.5to10.exact
eave.gaps.5to10.exact	integer	If eave.gaps.5to10.cat less than 20, exact counts given in win.scr.per.exact
eave.gaps.1to5	factor	How many openings of 1-5 cm diameter are remaining in the eaves?
FW.observed.in.out	factor	Were you (the FW) able to observe/count the openings in the eaves from the inside of the house? Or only from the outside?
eaves.open.lt.4sides	factor	Have the eaves been partly closed?
eaves.open.4sides	factor	Are eaves open on all four sides of the house?
window.count	integer	What is the total number of windows in the house?
mater_windows	factor	What is the main material of the windows?
all.windows.closed	factor	Are all windows closed (or can be closed during the night)?
window.screen.count	integer	How many windows have been screened with wire gauze?
win.scr.perf.cat	factor	How many perforations of >1 cm are present in the wire gauze? Categorized as "more than 20" or "less than or equal to 20". If less than 20, exact counts given in win.scr.per.exact
win.scr.perf.exact	integer	If win.scr.perf.cat less than 20, exact counts given in win.scr.per.exact
win.scr.rust	factor	Is there rust on more than 30% of the wire gauze?
window.other.closed.count	integer	How many windows are not screened BUT are closed with other materials?
window.frame.split	factor	Is there a split wider than 1 cm around the rim of at least one of the closed windows?
window.open.count	integer	How many windows are open, or partly open, in a way that they cannot be closed during the night?
mater_door	factor	What is the main material of the house door?
door.edge.over5	factor	Does the door have a >5 cm wide split between the edge of the door and the frame WHEN CLOSED?
door.edge.1to5	factor	Does the door have a 1-5 cm wide split between the edge of the door and the frame WHEN CLOSED?
door.splits	factor	How many splits, longer than 5 cm and wider than 1 cm, are between the material that makes up the door
door.holes	factor	How many holes greater than 1 cm are in the material that makes up the door?
door.broken	factor	Is the door broken?
vent.present	factor	Are vent holes present?
vent.screened	factor	Are vent holes screened with wire gauze?
chicken.hole.present	factor	Is a chicken door present?
chicken.hole.screened	factor	Is the chicken door screened or closed at night?
ODK.meta.instanceID	integer	A unique identifier for the data, in case we need to match it back to the original dataset
mater_roof	factor	BQ08: What is the main material of the roof on this house?
mater_wall	factor	BQ09: What is the main material of the walls on this house?
mater_floor	factor	BQ10: What is the main material of the floor on this house?
PeopTotal	integer	How many people including you slept in this house (location/building) last night?
Peop.slept.in	integer	How many slept indoors (exclusively)?
Peop.slept.out	integer	How many slept outdoors (exclusively)?
Peop.slept.both	integer	How many slept part of the night indoors, and part outdoors?
Focal.Area	factor	One of three regions around Majete
Trial_Cd	factor	Code (label) for the official demarcation of village borders used during the trial
Cluster	factor	Group of villages (based on Trial_Cd, not village names) restricted to receive the same trial treatment during the randomization
Treatment	factor	Trial treatment arms (plus one level - OUT - that refers to villages excluded from the primary analysis based on reducing contamination
