# Supplementary material for: Assessing the implementation fidelity, feasibility, and sustainability of community-based house improvement for malaria control in southern Malawi: a mixed-methods study
Source: BMC Public Health. 2024 Apr 2;24:951. doi: 10.1186/s12889-024-18401-4 (PMC10988826; doi:10.1186/s12889-024-18401-4)
Supplement: Supplementary file 5 — Supplementary Material 5 [file 12889_2024_18401_MOESM5_ESM.xlsx]

## Sheet: survey
		Supplementary File 5: Building Information Questionnaire and Data Dictionary
		Table S5: Questionnaire
type	name	label::English	label::Chichewa	hint::Chichewa	hint::English	constraint	constraint_message	required	appearance	calculation	relevant	jr:count	default	read_only	image	audio	media::image	choice_filter
start	start
end	end
deviceid	deviceId
begin group	openhds	OpenHDS preloaded info							field-list
text	visitId	Visit ID						yes						yes
text	fieldWorkerId	Field Worker ID						yes						yes
text	householdId	Household ID						yes						yes
text	locationId	Location ID						yes						yes
text	individualId	Individual ID						yes						yes
text	firstName	First Name						yes						yes
text	lastName	Last Name						yes						yes
note	note_intro	I am now going to ask you about this building.
end group	openhds
text	building	BQ00: How do you normally call this building?						yes
select_one yn	spray	BQ01: At any time in the past 12 months has anyone sprayed the interior walls of ${building} against mosquitoes?			This does not include Doom and those types of sprays.			yes
begin group	sprayed	Interior walls have been sprayed in the past 12 months							field-list		selected(${spray},'1')
int	spray_mths	BQ02: How many months ago was ${building} sprayed?			Enter 0 (Zero) if last sprayed this month; 99 if not known.	(. >=0 and . <= 12) or . = 99	Value for BQ02 is expected to be between 0 and 12 OR 99 if not known	yes
select_one sprayed_by	spray_who	BQ03: Who sprayed ${building}						yes
select_one ynd	spray_irs	BQ04: Was this part of an IRS government campaign?						yes
end group	sprayed
begin group	material	Material of roof, walls and floor							field-list
select_one material_roof	roof	BQ05: What is the main material of the roof on ${building} ?						yes
select_one material_wall	wall	BQ06: What is the main material of the walls on ${building} ?						yes
select_one material_floor	floor	BQ07: What is the main material of the floor on ${building} ?						yes
select_one yn	eaves	BQ08: Do you have open eaves between the walls of ${building} and the roof ?						yes
end group	material
note	note_end	Thanks for completing this form.

## Sheet: choices
		Supplementary File 5: Building Information Questionnaire and Data Dictionary
		Table S6: Data Dictionary
list_name	name	label::English	label::Chichewa
yn	1	Yes
yn	0	No
sprayed_by	1	Government worker / programme
sprayed_by	2	Private company
sprayed_by	3	Household member
sprayed_by	97	Other
sprayed_by	99	Don't know
ynd	1	Yes
ynd	0	No
ynd	99	Don't know
material_roof	1	Natural material
material_roof	2	Iron sheets
material_roof	3	Iron and tiles
material_roof	4	Asbestos
material_roof	5	Cement
material_roof	97	Other roofing
material_wall	1	Mud / dung
material_wall	2	Sun-dried brick
material_wall	3	Fire-baked brick
material_wall	4	Iron sheets
material_wall	5	Wood
material_wall	6	Stone
material_wall	97	Other wall material
material_floor	1	Dirt / Mud / Sand / Dung
material_floor	2	Wood / Plank
material_floor	3	Cement
material_floor	4	Tiles for main floor
material_floor	97	Other flooring material

## Sheet: settings
form_title	form_id	default_language	instance_name
F2 Building Info	F2_Building_Info	English	concat(${locationId}, '_', ${firstName}, ${lastName}, '_', 'F2:BI.', ${fieldWorkerId})
